# Supplementary material for: m7G-related genes predict prognosis and affect the immune microenvironment and drug sensitivity in osteosarcoma
Source: Front Pharmacol. 2023 Aug 16;14:1158775. doi: 10.3389/fphar.2023.1158775 (PMC10466804; doi:10.3389/fphar.2023.1158775)
Supplement: Supplementary file 2 [file DataSheet1.xlsx]

## Sheet: Sheet1
Genes
METTL3
METTL14
METTL16
WTAP
NPLOC4
RBM15
RBM15B
RBMY1A1
ZC3H13
YTHDC1
YTHDC2
YTHDF1
YTHDF2
YTHDF3
IGF2BP1
IGF2BP2
IGF2BP3
HNRNPA2B1
HNRNPC
HNRNPG
RBMX
FMR1
LRPPRC
FTO
ALKBH5
NOP2
NSUN1
NSUN2
NSUN3
NSUN4
NSUN5
NSUN7
DNMT1
TRDMT1
DNMT3A
DNMT3B
ALYREF
TET2
YBX1
TRMT6
TRMT61A
TRMT61B
TRMT61C
TRMT10C
BMT2
RRP8
YTHDF1
YTHDF2
YTHDF3
YTHDC1
ALKBH1
ALKBH3
NUDT4
NUDT5
NUDT3
NUDT16
DCP2
NUDT10
NUDT7
DCPS
NUDT1
NUDT11
NUDT16L1
EIF4E
NCBP2
CYFIP1
LARP1
EIF4E1B
GEMIN5
CYFIP2
AGO2
DCPS
EIF4E3
NCBP1
NCBP3
EIF4E2
SNUPN
EIF4A1
EIF4E
NCBP2
CYFIP1
LARP1
IFIT5
EIF4E1B
GEMIN5
CYFIP2
AGO2
LSM1
DCPS
EIF4E3
NCBP2L
NCBP1
NCBP3
EIF3D
EIF4G3
EIF4E2
METTL1
WDR4
